# Supplementary material for: Vitamin D-Binding Protein, Bioavailable, and Free 25(OH)D, and Mortality: A Systematic Review and Meta-Analysis
Source: Nutrients. 2022 Sep 20;14(19):3894. doi: 10.3390/nu14193894 (PMC9571577; doi:10.3390/nu14193894)
Supplement: Supplementary file 1 [file nutrients-14-03894-s001.zip]

Archive with 1 entries (1 files):
- nutrients-1899235-supplementary.pdf
